# Supplementary material for: Home Monitoring of Oxygen Saturation Using a Low-Cost Wearable Device with Haptic Feedback to Improve Sleep Quality in a Lung Cancer Patient: A Case Report
Source: Geriatrics (Basel). 2022 Mar 31;7(2):43. doi: 10.3390/geriatrics7020043 (PMC9031113; doi:10.3390/geriatrics7020043)
Supplement: Supplementary file 1 [file geriatrics-07-00043-s001.zip]

Archive with 1 entries (1 files):
- geriatrics-1643097-supplementary.v3.xlsb
